# Supplementary material for: Origins of human genetics. A personal perspective
Source: Eur J Hum Genet. 2021 Feb 4;29(7):1038–44. doi: 10.1038/s41431-020-00785-7 (PMC8298510; doi:10.1038/s41431-020-00785-7)
Supplement: Supplementary file 3 — Table S1 (in Supplementary Material) [file 41431_2020_785_MOESM3_ESM.xlsx]

## Sheet: Blatt1
	Tab.1 please see next file #2

## Sheet: Blatt2
Tab. 2	Major Advances relevant to Human Genetics since 1949	(Examples)
Year	Examples of new concepts and approaches	Main author(s)	Examples of major advances in methods and general genetics	Main author(s)
1949	First "molecular" disease. Sickle cell anemia genetics	L Pauling, JV Neel	Cytological difference between female and male cat neurons	ML Barr & EG Bertram
	Term "Human Genetics". First textbook Human Genetics	C. Stern	HeLa permanent cell line	G Gey
1950	First Medical Genetics Unit at Montreal Children´s Hospital	C Scriver, FC Fraser	Transposable DNA	B McClintock
1952	First human enzyme defect	C Cori & G Cori	Plasmids described and named	J Lederberg
	First autosomal linkage group in man (Lutheran/Secretor)	J Mohr	DNA of phage enters host, not proteins	AD Hershey & M Chase
1953	Dietary therapy in phenylketonuria	H Bickel	DNA structure as double helix	Watson & Crick; R Franklin, M WIlkins
1954	Leukocyte drumsticks	Davidson & Smith	Sickle cell heterozygotes are relatively resistent to malaria	AC Allison
	Book on Counseling in Medical Genetics	Sheldon Reed	Pseudo-allelism in Drosophila, Aspergillus and Neurospora	MM Green (PNAS 40:92-99, 1954)
1955	Buccal smear X-Chromatin analysis	Moore, Barr, Marberger	First genetic map at the molecular level	S Benzer
1956	Concept of genetic heterogeneity	CF Fraser; H. Harris	Correct human chromosome number	JH Tijo & A Levan; Ford & Hamerton
	Heritable Disorders of Connective Tissue	VA McKusick	Synaptonemal complex in meiosis	MJ Moses
1957	Triplets encode the 20 amino acids	S Brenner	Sickle-cell hemoglobin differs by one single amino acid	VM Ingram
1958	HLA antigen genetic system	J Dausset; PI Terasaki	Semiconservative DNA replication	M Meselson & F Stahl
	Somatic cell genetics	G Ponetcorvo	Myoglobin structure	JC Kendrew et al
1959	First chromosomal aberrations (Trisomy 21 / XXY / XO)	J Lejeune; PA Jacobs; CE Ford	Heterochromatin replicates later than euchromatin	A Lima-de-Faria
	Pharmacogenetics as a new concept	AG Motulsky; F Vogel; ES Vesell	Selective antibody formation	FM Burnet
1960	New autosomal trisomy 18 and trisomy 13.	JH Edwards; K Patau	Lymphocyte culture	PS Moorhead et al.
	Philadelphia chromosome	PC Nowell & D Hungerford	In vitro hybridization of mammalian cells	G Barski et al
1961	Mammalian X-chromosome inactivation	MF Lyon; LB Russell; S Ohno	Genetic code	MW Nirenberg & JH Mathaei
1962	Old Order Amish population study	VA McKusick	Chromosome identification by autoradiography	J German
	Biochemical diseases studied in cell cultures	RS Krooth; BS Danes & AG Bearn	Somatic cell hybdridization	G Barski; B Ephrussi; T Puck
	Diabetes mellitus a "thrifty" genotype	JV Neel	Molecular characterization of Immunoglobulins	GM Edelman, RE Franklin
1963	Lysosomal storage diseases	C de Duve	A single DNA double helix within a lampbrush chromatid	JG Gall
1964	Cultured amniotic fluid cells	AP Klinger	Colinearity of a gene and ist protein product	C Yanofsky
	Limited life span in cultured fibroblasts	I Hayflick & PS Moorhead	Selective cell culture medium HAT	J Littlefield
1966	Mendelian Inheritance in Man. First edition (1487 genes)	VA McKusick	High degree of heterozygous loci in man and Drosophila	H Harris; RC Lewontin & JL Hubby
1968	Clinical Delineation of Birth Defects, Baltimore Confer. 1968-1972	VA McKusick	Restriction enzymes	W Arber, HO Smith, Meselson, others
	First autosomal gene localized (Duffy blood group)	RP Donahue & VA McKusick	Okazaik DNA fragments in newly synthesized DNA	RT Okazaki
1969	Oncogene hypothesis	R Huebner & G Todaro	In-situ-hybridization	JG Gall & ML Pardue
1970	Y-Chromatin	PL Pearson, M Bobrow, CG Vosa	Chromosome banding patterns (different types)	L Zech, T Casperson; H Lubs; ME Drets
	Enzyme defects in mucopolysaccharide storage diseases	EF Neufeld, A Dorfman	Reverse transcriptase	D Baltimore; H Temin independently
1971	Two-hit theory in retinoblastoma	AG Knudson	Improved chromosomal preparation (Giemsa banding)	M Seabright
1973	Philadelphia chromosome is a translocation, not a deletion	JD Rowley	Human Gene Mapping Workshops	Human Genome Organisaton (HUGO)
1974	Nucleosome structure	RD Kornberg; Olins & Olins	Caenorhabditic elegans nematode introduced	S Brenner
1975	Receptor defect hypercholesterolemia	LL Goldstein & MS Brown	Southern blot analysis	EM Southern
1976	Gene loci on each human chromsome known	Baltimore Conference	Monoclonal antibodies	G Köhler & C Milstein
	Genes contain coding and non-coding DNA segments	RJ Roberts; PA Sharp	Genentech, the first biotechnology company	H Boyer & R Swanson
	Clonal evolution of tumor cells	PC Nowell	Genetic control of the cell division cycle	PM Nurse et al
1977	High resolution chromosome identification (molecular cytogenetics	J Yunis, U Francke	First DNA sequencing	F Sanger; AM Maxam & W Gilbert
1978	Terms "exon" and "intron" introduced	W Gilbert	DNA short tandem repeats in telomeres	EH Blackburn, JG Gall
	First DNA-based prenatal diagnosis	YW Kan & AM Dozy	Gene isolation from cloned DNA libraries using hybridization	T Maniatis et al
1979	Genomic disorders	JR Lupski, P Stankiewicz	Small nuclear ribonucleoproteins	MR Lerner & JA Steitz
1980	RFLP (Restriction fragment length polymorphisms) linkage map	D Botstein & others	First transgenic mice	JW Gurdon; MR Capecchi
	Uniparental disomy a cause of disease	E Engel	Embryonal gene mutations in Drosophila homologous to man	C Nüsslein-Volhard & E Wischaus
1981	Human mitochondrial DNA sequenced	S Anderson et al	Tumorigenic properties of Rous sarcoma virus	HE Varmus, RC Parker, JM Bishop
1982	Tumor suppressor genes	HP Klinger	Homeobox ("Hox") genes in Drosophila	M Scott; W.Gehring
1984	Hemophia A gene clones	J Gitschier	DNA "fingerprinting"	A Jeffreys
1985	Precise chromsome identification (Fluorescence-in-situ-hybdization)	DC Ward	PCR (Polymerase chain reaction)	KB Mullis, RK Saiki
1986	First mapping of a gene by positional cloning	B Royer-Pokora	First cloning of human genes (Visual pigment genes)	J Nathans, D Thomas, DS Hogness
	Contiguous gene syndromes	R Schmickel	First automated DNA sequencer	L Hood
1987	Diagnostics by recombinant DNA methods	CT Caskey	Human homozygosity mapping; Yeast Artificial Chromosomes	ES Lander, D Botstein;
1988	Insertion of truncated transposons as a cause of Hemophilia A	HH Kazazian	Human Genome Project proposed	R Dulbecco, R Sinsheimer
1989	Imprinting defects	J Knoll; R Nicholls	Human chromosome microdissection	B Horsthemke, HJ Lüdecke et al
1991	Trinucleotide expansion as cause of diseases	L Oberle; AJ Verkerk et al	X-inactivation center (XIST) identified	CJ Brown et al
1992	Testis-determining factor (TDF)	PN Goodfellow, R Lovell-Badge	Comparative genomic hybridization (CGH)	D Pinkel et al
	Different parental methylaton pattern	B Horsthemke	Array hybridization	PO Brown
1993	European Journal of Human Genetics	G Romeo	Developmental genes in Zebrafish homologous to man	MC Mullins & C Nüsslein-Volhard
1994	First breast cancer gene BRCA1 identified	M-C King	Assay for telomerase activity	NW Kim et al
1995	Imprintig center (IC) identified on 15q11-q13	B Horsthemke	STS map of the human genome	ZJ Hudson et al
1996	Multicolor FISH identification of chromosomes	E Schröck; M Speicher; D Pinkel	Four types of transposable elements in the human genome	Science, 21 June 1996, pp 1755ff
1999	Mitochondrial diseases	DC Wallace	Non-coding RNAs	A Fire et al
2000	Review of 17 human genetic diseases	Hum Mol Genet 9(6), April 2000	Drosophila genome sequenced (homologous human genes)	MD Adams et al
2001	First draft human DNA sequence	Nature 409:860-921, 2001	Telomere replication	SM Bailey et al
2002	Segmental duplications in genome disorders	P Stankiewicz, JR Lupski; EE Eichler	Sequence of Plasmodium falciparum	P Dehal et al
2003	Array comparative genome hybridization (CGH)	LE Vissers	International HapMap Project. Haplotype variations	Nature 437:1299-1320, 2005
2004	Evolutiionary Medicine	PD Glucksman & MA Hanson	DNA sequence of human genome completed	Nature 431: 931-945, 2004
2005	X-inactivation profile / X-chromosome sequenced	I Carrel & HF WIllard; MT Ross et al	Massive parallel DNA sequencing (Next generation)	DR Bentley; ML Margulies, others
	DNA sequence of the human X-cromosome	MT Ross et al	Genome-wide association studies (GWAS)	RJ Klein et al
2006	Human genome chromosome by chromosome	Nature Suppl. 1 June 2016	RNA interference and its applications	NatRevGenet 7:1, 2006
2008	Epigenome Project / Fanconi anemia protein complex	D Schindler & H Hoehn	Map of 230 copy number variations (CNV)	CH Lin et al
2009	Principles of Evolutionary Medicine	P Gluckman, A Beadle, M Hanson	Exome sequeing	SB Ng
2011	Chromothripsis in oncogenesis	PJ Stephens	Genomic strcutural variations/Copy umber variation	EE Eichler; JR Lupski
2012	Topological domains in chromatin structure	JR Dixon; RE Thurmann	Whole genome sequencing (WGS)	Gilissen et al; others
2013	Cancer genomics	B Vogelstein	CRISPR-Cas genome editing system	JA Doudna; E. Charpentier
2015	Cancer Genome Atlas	National Cancer Institute (NIH)	1000 Genomes Project	Nature 526:68-74, 2015
2017	Autologous transgenic skin gene therapy	M De Luca, T Hirsch	Liquid DNA biopsy	A Finotti et al
2018	GTEx-Genotype-Tissue Expression Project/ Cancer immunotherapy	NIH Common Fund	3-dimensional genome structure	B Bintu et al
2019	Mutated cell clones in normal tissues	K Yizhak et al (Science 364(6444)p970	Prime genome editing	VA Anzalone, DR Liu et al
	Diabetes type 2 associated with more than 400 gene variants	M Roden & GI Shulman	Hi-C: 3-dimensional genome structure of a single cell	L Tan et al
2020	Structural variation in 17,795 human genomes	HJ Abel et al (Nature 583:83-89)	ENCODE Project third phase	8 papers. Nature 583, 30 July 2020
	Embryonic neurodevelopment disrupted in Chorea Huntington	M Barnat et al	Histon H3-H4 is a copper reductase enzyme	N Attar et al Science 369:59-64,2020
	(Data based on McKusick, 1992 (39); McKusick & Harper, 2013 (46);
	King et al, 2013 (52 in Supp. Mat.); Passarge, 2018 (Ref. 13 in Supp. Mat.);
	Clausnitzer et al, 2020 (4), and personal notes and records).
